# Supplementary material for: Intimate Partner Violence (IPV) in Military and Veteran Populations: A Systematic Review of Population-Based Surveys and Population Screening Studies
Source: Int J Environ Res Public Health. 2022 Jul 21;19(14):8853. doi: 10.3390/ijerph19148853 (PMC9316917; doi:10.3390/ijerph19148853)
Supplement: Supplementary file 1 [file ijerph-19-08853-s001.zip]

Archive with 1 entries (1 files):
- ijerph-1776469-supplementary.pdf
